# Supplementary material for: Effects of Rearing Aviary Style and Genetic Strain on the Locomotion and Musculoskeletal Characteristics of Layer Pullets
Source: Animals (Basel). 2021 Feb 27;11(3):634. doi: 10.3390/ani11030634 (PMC7997280; doi:10.3390/ani11030634)
Supplement: Supplementary file 1 [file animals-11-00634-s001.zip]

Archive with 4 entries (4 files):
- APufall_SupplementaryMaterial_S1.docx
- APufall_SupplementaryMaterial_S1.pdf
- APufall_SupplementaryMaterial_S2.docx
- APufall_SupplementaryMaterial_S2.pdf
